# Supplementary material for: A 25-year retrospective study of Chlamydia psittaci in association with equine reproductive loss in Australia
Source: J Med Microbiol. 2020 Dec 1;70(2):001284. doi: 10.1099/jmm.0.001284 (PMC8131020; doi:10.1099/jmm.0.001284)
Supplement: Supplementary material 1 [file jmm-70-284-s001.xlsx]

## Sheet: Sheet1
	Table S1:	MLST profile of references used to generate phylogenetic tree in this study
id	isolate	species	country	year	host	gatA	oppA	hflX	gidA	enoA	hemN	fumC	ST (MLST (Chlamydiales))
4277	9945_foetus	Chlamydia psittaci	Australia	2017	horse	10	13	11	13	13	9	10	24
4280	10652_pI	Chlamydia psittaci	Australia	2017	horse	10	13	11	13	13	9	10	24
4282	Horse_pI	Chlamydia psittaci	Australia	2017	horse	10	13	11	13	13	9	10	24
4355	Fr Da	Chlamydia psittaci	Australia	2003	human	10	13	11	13	13	9	10	24
4357	Ho Re Lower	Chlamydia psittaci	Australia	2012	human	10	13	11	13	13	9	10	24
4359	Zo Pa	Chlamydia psittaci	Australia		human	74	13	11	13	13	9	10	255
4361	Ho Re upper	Chlamydia psittaci	Australia	2012	human	10	13	11	13	13	9	10	24
4362	8882_placenta	Chlamydia psittaci	Australia	2012	horse	10	13	11	13	13	9	10	24
4363	8882_foetus	Chlamydia psittaci	Australia	2016	horse	10	13	11	13	13	9	10	24
4368	9945_foetus	Chlamydia psittaci	Australia	2016	horse	10	13	11	13	13	9	10	24
4431	FO-01	Chlamydia psittaci	Japan	2019	human	85	78	90	92	13	9	78	269
81	GR9(GD)	Chlamydia psittaci			duck	12	13	11	13	13	9	12	28
93	CPMN	Chlamydia psittaci			ferret	11	14	15	14	13	11	13	35
192	6BC	Chlamydia psittaci			parakeet	10	13	11	13	13	9	10	24
194	WC	Chlamydia psittaci			Bovine	12	13	13	13	13	13	10	32
197	CP3	Chlamydia psittaci			pigeon	11	14	15	14	13	9	11	27
199	M56	Chlamydia psittaci			muskrat	17	17	17	18	13	12	16	31
200	MN	Chlamydia psittaci			human	11	14	15	14	13	11	13	35
201	NJ1	Chlamydia psittaci			turkey	15	16	13	16	15	10	15	43
202	VS225	Chlamydia psittaci			parakeet	12	13	18	13	68	9	10	204
811	Mat116	Chlamydia psittaci	Japan	2001	human	38	13	11	13	13	9	10	208
id corresponds to id in the Chlamydiales MLST database at http://pubmlst.org/ chlamydiales/
		Table S2: STstype of isolates
Isolates ID	Host	Year	Species	gatA	oppA	hflX	gidA	enoA	hemN	fumC	MLST ST
1373	Equine	2003	Chlamydia psittaci	10	13	11	13	13	9	10	24
2214	Equine	2003	Chlamydia psittaci	10	13	11	13	13	9	10	24
2890	Equine	2013	Chlamydia psittaci	10	13	11	13	13	9	10	24
2369	Equine	2004	Chlamydia psittaci	10	13	11	13	13	9	10	24
1487b	Equine	1998	Chlamydia psittaci	10	13	11	13	13	9	10	24
1692	Equine	2000	Chlamydia psittaci	10	13	11	13	13	9	10	24
1392	Equine	1997	Chlamydia psittaci	10	13	11	13	13	9	10	24
2920	Equine	2015	Chlamydia psittaci	10	13	11	13	13	9	10	24
1852	Equine	2001	Chlamydia psittaci	10	13	11	13	13	9	10	24
1606	Equine	1999	Chlamydia psittaci	10	13	11	13	13	9	10	24
2864	Equine	2011	Chlamydia psittaci	10	13	11	13	13	9	10	24
1995	Equine	2002	Chlamydia psittaci	10	13	11	13	13	9	10	24
2903	Equine	2014	Chlamydia psittaci	10	13	11	13	13	9	10	24
2891	Equine	2013	Chlamydia psittaci	10	13	11	13	13	9	10	24
2898	Equine	2013	Chlamydia psittaci	10	13	11	13	13	9	10	24
2924	Equine	2015	Chlamydia psittaci	10	13	11	13	13	9	10	24
1480	Equine	1998	Chlamydia psittaci	10	13	11	13	13	9	10	24
